# Supplementary material for: Effects of a Phytogenic Mycotoxin Detoxifier on Oxidative Status, Health, and Performance in Dairy Sheep
Source: Toxins (Basel). 2025 Aug 21;17(8):425. doi: 10.3390/toxins17080425 (PMC12389892; doi:10.3390/toxins17080425)
Supplement: Supplementary file 1 [file toxins-17-00425-s001.zip]

Archive with 1 entries (1 files):
- toxins-3799197-supplementary.xlsx
