# Supplementary material for: Effects of a Phytogenic Mycotoxin Detoxifier on Oxidative Status, Health, and Performance in Dairy Sheep
Source: Toxins (Basel). 2025 Aug 21;17(8):425. doi: 10.3390/toxins17080425 (PMC12389892; doi:10.3390/toxins17080425)
Supplement: Supplementary file 1 [file toxins-17-00425-s001.zip › toxins-3799197-supplementary.xlsx]

## Sheet: sheep
Table S1. Assessment of clinical signs, lameness, mastitis, and milk composition in ewes by treatment group
ID	group 0= T1, 1=T2	sheep	Diarheea score 0 = normal sheep faeces in pellets, 1= i“soft” faeces (similar to cow pat) and 3 = diarrhoea (semi-liquid faeces	Lameness 0= no lame, 1=Minor lameness , 2= lame, 3= severe lameness	mastiris 0= No mastitis or legions present, 1= Mild mastitis and/or minor lesions , 2= Mastitis and/or severe lesions	Formation/Regression 0= in lactation, 1=poorly formed/in regression 2=not formed/with low milk production	Redness 0=hysiological skin color, 1=moderate redness 2=strong redness	Consistency 0=loose, 1=elastic 2=solid	Painfulness 0=not painful 1=low grade painful 2=high grade painful	tempature -24h 0=normal (up to 40°C), 1= 40-41°C, slight fever, 2=41,5-42°C, high fever	Brix thresholds for ewe colostrum are: poor < 22%; fair 22–26% and good > 26%.	Fat	Lactose	Protein	SY	SYAL
1	0	1	0	0	1	1	1	1	1	1	19	5.82	4.77	5.59	17.26	11.27
2	0	2	0	0	0	0	0	0	0	0	29	5.94	4.85	5.88	17.52	11.43
3	0	3	1	2	1	1	1	1	2	1	26	6.27	4.86	5.72	17.68	11.24
4	0	4	0	0	1	1	2	1	2	2	22	6.44	4.82	5.64	17.21	10.97
5	0	5	0	0	0	0	1	1	1	1	25	6.53	4.79	5.7	17.34	11
6	0	6	0	0	0	0	1	1	1	1	26	6.5	4.79	5.83	17.43	11.12
7	0	7	0	0	0	0	1	1	1	1	25	5.68	4.86	5.39	16.76	11.18
8	0	8	1	1	2	2	2	2	2	2	19	5.46	4.85	5.56	16.72	11.35
9	0	9	0	0	1	1	1	1	1	1	23	5.48	4.77	5.52	16.72	11.33
10	0	10	0	0	0	0	0	0	0	0	23	5.57	4.83	5.58	16.88	11.38
11	0	11	0	0	0	1	1	1	1	1	22	5.85	4.76	5.56	17.01	11.21
12	0	12	0	0	0	0	0	0	0	0	29	5.96	4.93	5.62	17.28	11.27
13	0	13	0	0	0	0	1	0	1	1	25	6.33	5.09	5.56	17.67	11.16
14	0	14	0	0	0	1	0	1	0	0	28	6.27	4.99	5.57	17.57	11.18
15	0	15	0	1	1	1	1	1	1	1	23	5.75	4.77	5.28	16.76	11.11
16	0	16	0	0	0	0	0	0	0	0	27	5.74	4.89	5.35	16.85	11.2
17	0	17	0	0	0	1	1	1	1	1	24	5.88	4.86	5.27	16.92	11.11
18	0	18	0	0	1	1	1	1	2	2	21	6.15	4.77	5.35	17.3	11.02
19	0	19	0	0	0	0	0	0	0	0	28	5.66	5.16	5.41	16.92	11.05
20	0	20	0	0	1	1	1	1	1	1	22	5.75	4.93	5.41	16.92	11.31
21	0	21	0	1	1	1	1	1	1	1	23	6.52	4.94	5.3	17.04	10.76
22	0	22	0	0	0	0	0	1	0	0	28	6.86	4.92	5.49	17.53	10.91
23	0	23	0	0	0	0	0	1	0	0	27	6.78	4.82	5.66	17.54	10.99
24	0	24	0	2	2	1	1	1	2	2	21	6.74	4.92	5.45	17.38	10.88
25	0	25	0	0	0	0	0	0	0	0	28	6.98	4.94	5.6	17.78	11.05
26	0	26	0	0	1	1	1	1	1	1	22	5.68	4.86	5.39	16.76	11.18
27	0	27	0	0	0	0	0	0	0	0	29	5.46	4.85	5.56	16.72	11.35
28	0	28	0	0	1	1	1	1	2	1	21	5.48	4.84	5.52	16.72	11.33
29	0	29	0	0	1	1	2	1	2	1	20	5.57	4.83	5.58	16.88	11.38
30	0	30	0	0	0	0	0	0	0	0	26	5.85	4.76	5.56	17.01	11.21
31	0	31	0	2	2	2	1	1	2	2	19	5.96	4.93	5.62	17.28	11.27
32	0	32	0	0	0	1	1	1	2	1	23	6.33	5.09	5.56	17.67	11.16
33	0	33	0	0	1	1	1	1	1	1	22	6.27	4.99	5.57	17.57	11.18
34	0	34	0	0	0	0	0	0	0	0	27	5.75	4.77	5.28	16.76	11.11
35	0	35	1	1	2	2	2	1	2	2	19	5.74	4.89	5.35	16.85	11.2
36	0	36	0	0	0	0	1	1	1	1	23	5.88	4.86	5.27	16.92	11.11
37	0	37	0	1	2	2	1	1	2	2	18	6.15	4.77	5.35	17.3	11.02
38	0	38	0	0	0	0	0	0	0	0	26	5.66	4.85	5.41	16.92	11.05
39	0	39	0	0	1	1	1	1	2	1	22	5.75	4.93	5.41	16.92	11.31
40	0	40	0	0	0	0	0	0	0	0	28	6.21	4.78	5.43	17.24	11.15
41	0	41	0	1	2	1	2	1	2	2	18	6.03	4.84	5.42	17.11	11.19
42	0	42	0	1	0	1	0	0	0	0	21	5.75	4.89	5.28	16.76	11.11
43	0	43	0	0	1	0	1	0	1	2	17	5.44	5.07	5.44	16.85	11.13
44	0	44	1	1	2	1	2	2	2	2	19	5.66	5.02	5.27	16.85	10.95
45	0	45	0	0	0	0	0	0	0	0	27	5.68	4.88	5.37	16.81	11.22
46	0	46	0	0	0	0	0	0	0	0	23	5.75	4.89	5.28	16.76	11.11
47	0	47	0	1	1	2	2	1	1	1	19	5.75	4.89	5.28	16.76	11.11
48	0	48	0	1	2	1	2	1	2	2	18	5.96	4.93	5.62	17.28	11.27
1	1	1	0	0	1	0	0	0	0	0	29	6.81	4.58	6.24	18.64	11.56
2	1	2	0	0	0	0	1	0	0	0	29	7.24	5.09	6.04	18.82	11.69
3	1	3	0	0	1	0	1	1	2	1	24	7.34	5.07	6.11	19.06	11.62
4	1	4	0	0	0	0	0	0	2	0	28	6.72	5.02	6.13	18.22	11.36
5	1	5	1	0	0	0	0	0	0	0	29	5.68	4.88	5.37	16.81	11.22
6	1	6	0	1	1	1	1	1	1	1	24	6.93	4.66	5.69	17.59	10.87
7	1	7	0	0	0	0	0	0	0	0	28	7.38	5.07	6.12	18.63	11.48
8	1	8	0	0	0	0	0	0	2	2	27	6.34	5.02	5.32	17.18	10.93
9	1	9	0	1	2	1	1	1	1	1	23	6.83	5.09	5.37	17.73	11.04
10	1	10	0	0	0	0	0	0	0	0	28	6.74	4.77	5.43	17.6	10.82
11	1	11	0	0	1	1	1	2	2	2	21	5.68	5.09	5.37	16.81	11.22
12	1	12	0	0	0	1	1	1	1	1	24	6.68	4.79	5.48	17.25	10.79
13	1	13	0	0	0	0	0	0	1	0	28	6.82	4.72	5.43	17.28	10.68
14	1	14	1	1	1	0	0	0	0	0	27	7.36	4.63	5.53	17.8	10.68
15	1	15	0	0	0	0	0	0	0	0	29	6.29	4.8	5.35	17.22	11.04
16	1	16	0	1	1	1	1	1	2	2	20	6.49	4.81	5.33	17.4	10.98
17	1	17	0	0	0	0	0	0	0	0	27	6.41	4.78	5.3	17.28	10.99
18	1	18	0	0	0	0	0	0	0	0	29	6.52	5.07	5.3	17.34	10.95
19	1	19	0	0	0	0	1	1	1	1	23	6.52	5.02	5.46	17.48	11.1
20	1	20	0	0	1	1	1	1	1	1	24	6.53	4.74	5.41	17.44	10.94
21	1	21	0	0	0	0	0	0	1	0	28	6.65	4.9	5.49	17.67	11.15
22	1	22	0	0	0	0	1	0	0	0	28	6.52	4.95	5.4	17.51	10.81
23	1	23	1	0	0	0	0	0	0	0	27	6.36	4.83	5.58	17.57	11.34
24	1	24	0	0	2	0	0	0	2	0	29	6.4	4.77	5.89	17.38	11.17
25	1	25	0	0	0	0	0	0	0	0	28	6.35	4.88	5.78	17.32	11.16
26	1	26	0	0	1	1	1	1	1	1	25	6.55	4.87	5.55	17.18	10.83
27	1	27	0	1	0	0	0	0	0	0	29	6.75	4.93	5.72	17.67	11.15
28	1	28	0	0	0	0	0	0	0	0	27	6.78	4.88	5.62	17.55	11
29	1	29	0	0	2	1	1	1	1	2	19	5.68	4.88	5.37	16.81	11.22
30	1	30	0	0	0	0	1	0	1	0	28	7.03	4.77	5.55	17.64	10.85
31	1	31	0	0	0	0	0	0	0	0	29	6.9	4.87	5.43	17.38	10.72
32	1	32	0	1	1	0	0	0	0	0	29	7.2	4.64	5.7	17.83	10.86
33	1	33	1	0	0	0	0	0	0	0	28	6.86	5.09	5.56	17.48	10.86
34	1	34	0	0	0	0	0	0	0	0	29	6.78	4.88	5.62	17.55	11
35	1	35	0	0	1	0	1	1	1	1	22	7.22	4.59	5.91	17.83	10.83
36	1	36	0	0	0	0	0	0	0	0	28	6.75	4.75	5.8	17.79	11.22
37	1	37	0	0	0	0	1	1	1	0	29	6.55	5.07	5.26	17.43	11.04
38	1	38	0	0	0	0	0	0	0	0	29	6.74	5.02	5.3	17.52	10.76
39	1	39	0	1	1	1	1	1	1	1	22	6.72	4.9	5.39	17.57	10.99
40	1	40	0	0	0	0	0	0	0	0	26	6.33	4.88	5.37	17.31	11.08
41	1	41	0	0	0	0	0	0	0	2	29	6.29	4.98	5.35	17.22	11.04
42	1	42	0	0	1	1	1	1	1	1	23	6.49	4.81	5.33	17.4	10.98
43	1	43	0	0	1	0	0	0	0	0	28	6.41	4.78	5.3	17.28	10.99
44	1	44	1	0	0	1	1	1	1	1	29	6.52	5.07	5.3	17.34	10.95
45	1	45	0	0	0	0	0	0	0	1	26	6.52	5.09	5.64	17.48	11.1
46	1	46	0	0	1	1	1	1	1	2	22	6.53	5.07	5.81	17.44	10.94
47	1	47	0	0	0	0	0	0	0	1	28	6.65	5.02	5.89	17.67	11.15
48	1	48	0	0	2	0	0	0	2	2	27	6.52	4.95	5.4	17.51	10.81
